# Supplementary material for: Structure‐ and Ligand‐Based Discovery of Novel 3‐Chymotrypsin‐Like Protease Nonpeptidomimetic Hits
Source: ChemMedChem. 2026 Apr 9;21(7):e202501083. doi: 10.1002/cmdc.202501083 (PMC13065885; doi:10.1002/cmdc.202501083)
Supplement: Supplementary file 1 — Supplementary Material [file CMDC-21-e202501083-s001.zip]

Archive with 2 entries (2 files):
- ChemMedChem-3CLpro-Sup_Inf-S3.xlsx
- Supp-Info-R1-chemmedchem-Mpro-.pdf
