# Supplementary material for: Structure‐ and Ligand‐Based Discovery of Novel 3‐Chymotrypsin‐Like Protease Nonpeptidomimetic Hits
Source: ChemMedChem. 2026 Apr 9;21(7):e202501083. doi: 10.1002/cmdc.202501083 (PMC13065885; doi:10.1002/cmdc.202501083)
Supplement: Supplementary file 1 — Supplementary Material [file CMDC-21-e202501083-s001.zip › ChemMedChem-3CLpro-Sup_Inf-S3.xlsx]

## Sheet: Table S3
Table S3. Statistical validation of ensemble docking scoring values.
PDB ID	Ligand ID	Holo / Apo	Method (X-ray, NMR...)	Resolution (Å)	R-free	R-value	Length	Inhibitor Type (covalent fragment or non-covalent fragment)	DOI	Activity
6XOA	EDO	HOLO	X-RAY	2.10 Å	0.251	0.205	306	Between Domain I and II	To be published
6XKF	EDO	HOLO	X-RAY	1.80 Å	0.239	0.19	306	Between Domain I and II	To be published
6XB1	NEN	HOLO	X-RAY	1.80 Å	0.202	0.159	306	Covalent fragment	To be published
6XB2	NEN	HOLO	X-RAY	2.10 Å	0.257	0.196	306	Covalent fragment	To be published
6YNQ	P6N	HOLO	X-RAY	1.80 Å	0.226	0.192	306	Covalent fragment	To be published
6YT8	PK8	HOLO	X-RAY	2.05 Å	0.233	0.203	306	Covalent fragment	To be published
6XCH	Leupeptin	HOLO	X-RAY	2.20 Å	0.237	0.197	306	Covalent peptide	To be published
6YZ6	Leupeptin	HOLO	X-RAY	1.70 Å	0.216	0.177	306	Covalent peptide	To be published
7KFI	PEG	HOLO	X-RAY	1.60 Å	0.218	0.202	309	Fragment	To be published
7CX9	GKF	HOLO	X-RAY	1.73 Å	0.209	0.17	306	Covalent fragment	To be published
7KHP	DMS	HOLO	X-RAY	1.95 Å	0.248	0.204	306	Non-covalent fragment	To be published
7K3T	DMS	HOLO	X-RAY	1.20 Å	0.187	0.171	306	Non-covalent fragment	To be published
6XKH	EDO	HOLO	X-RAY	1.28 Å	0.175	0.156	306	Non-covalent fragment	To be published
7JFQ	EDO	HOLO	X-RAY	1.55 Å	0.198	0.169	306	Non-covalent fragment	To be published
6YVF	A82	HOLO	X-RAY	1.60 Å	0.208	0.187	306	Surface non-covalent compound	To be published
7NEV	Leupeptin	HOLO	X-RAY	1.70 Å	0.234	0.183	306		10.1126/science.abf7945
7BFB	9JT	HOLO	X-RAY	2.05 Å	0.199	0.184	306	non-covalent fragment	To be published
7LBN	Calpain	HOLO	X-RAY	1.76 Å	0.185	0.16	306		To be published
7LFP	XY4	HOLO	X-RAY	2.20 Å	0.261	0.217	309	dimerization site fragment	To be published
7LFE	XWS	HOLO	X-RAY	2.79 Å	0.253	0.205	309	non-covalent fragment	To be published
7B83	PK8	HOLO	X-RAY	1.80 Å	0.207	0.184	306	non-covalent fragment	10.1126/science.abf7945
7KYU	XC4	HOLO	X-RAY	1.48 Å	0.187	0.161	306	non-covalent fragment	To be published
7AOL	RQH	HOLO	X-RAY	1.47 Å	0.192	0.165	306	surface compound	10.1126/science.abf7945
7KVL	X4P	HOLO	X-RAY	2.09 Å	0.227	0.191	309	Surface fragment	To be published
7KVR	X4V	HOLO	X-RAY	2.12 Å	0.225	0.2	309	Surface fragment	To be published
7ARF	RVW	HOLO	X-RAY	2.00 Å	0.253	0.205	306	Surface fragment	10.1126/science.abf7945
7AQI	QEL	HOLO	X-RAY	1.70 Å	0.266	0.226	306		10.1126/science.abf7945
7ADW	R7Q	HOLO	X-RAY	1.63 Å	0.229	0.196	306	covalent fragment	10.1126/science.abf7945
7AF0	R9W	HOLO	X-RAY	1.70 Å	0.225	0.178	306	Surface fragment	10.1126/science.abf7945
7AHA	SIN	HOLO	X-RAY	1.68 Å	0.201	0.166	306	covalent fragment	10.1126/science.abf7945
7AK4	CB1	HOLO	X-RAY	1.63 Å	0.221	0.193	306	covalent fragment	10.1126/science.abf7945
6YVF	A82	HOLO	X-RAY	1.60 Å	0.208	0.187	306	surface compound	10.1126/science.abf7945
7LFP	WD1	HOLO	X-RAY	2.66 Å	0.268	0.22	309	non-covalent fragment	To be published
7K3T		APO	X-RAY	1.20 Å	0.187	0.171	306		To be published
7JR4		APO	X-RAY	1.55 Å	0.18	0.153	306		To be published
6WTM		APO	X-RAY	1.85 Å	0.252	0.208	306		To be published
6WQF		APO	X-RAY	2.30 Å	0.23	0.18	306		10.1038/s41467-020-16954-7
6XB0		APO	X-RAY	1.80 Å	0.201	0.154	306		To be published
6XHU		APO	X-RAY	1.80 Å	0.246	0.202	306		To be published
7BRO		APO	X-RAY	2.00 Å	0.259	0.226	307		To be published
6W9C		APO	X-RAY	2.70 Å	0.309	0.235	306		To be published
6M2Q		APO	X-RAY	1.70 Å	0.204	0.175	306		To be published
6Y2E		APO	X-RAY	1.75 Å	0.222	0.171	306		10.1126/science.abb3405
6Y84		APO	X-RAY	1.39 Å	0.2	0.178	306		To be published
6YB7		APO	X-RAY	1.25 Å	0.192	0.171	306		To be published
45815		APO	X-RAY	2.30 Å	0.22	0.185	306		To be published
7KPH		APO	X-RAY	1.46 Å	0.181	0.167	306		To be published
7JOY		APO	X-RAY	2.00 Å	0.252	0.217	306		To be published
7JP1		APO	X-RAY	1.80 Å	0.233	0.189	306		To be published
7CWC		APO	X-RAY	2.10 Å	0.259	0.231	310		To be published
7CWB		APO	X-RAY	1.90 Å	0.257	0.218	306		To be published
7C2Q		APO	X-RAY	1.93 Å	0.265	0.226	296		To be published
7C2Y		APO	X-RAY	1.91 Å	0.262	0.22	298		To be published
7JVZ		APO	X-RAY	2.50 Å	0.217	0.172	306		To be published
7KPH		APO	X-RAY	1.46 Å	0.181	0.167	306		To be published
7JR3		APO	X-RAY	1.55 Å	0.183	0.159	306		To be published
7JPY		APO	X-RAY	1.60 Å	0.205	0.178	306
7JST		APO	X-RAY	1.85 Å	0.196	0.168	306		10.1038/s41467-021-22362-2
7LKD		APO	X-RAY	2.01 Å	0.226	0.182	306		To be published
7LKE		APO	X-RAY	2.69 Å	0.294	0.225	306		To be published
7LMC		APO	X-RAY	2.98 Å	0.288	0.208	306		To be published
7MBG		APO	X-RAY	1.86 Å	0.222	0.195	306		To be published
7JT0		APO	X-RAY	1.73 Å	0.192	0.167	306		10.1038/s41467-021-22362-2
7BB2		APO	X-RAY	1.60 Å	0.189	0.164	306		To be published
7AR5		APO	X-RAY	1.40 Å	0.214	0.176	306		10.1126/science.abf7945
7AR6		APO	X-RAY	1.40 Å	0.19	0.165	306		10.1126/science.abf7945
7KVG		APO	X-RAY	2.80 Å	0.238	0.204	314		To be published
7JPY		APO	X-RAY	1.60 Å	0.205	0.178	306		10.1002/cmdc.202000924
7ALI		APO	X-RAY	1.65 Å	0.217	0.189	306		To be published
7ALH		APO	X-RAY	1.65 Å	0.189	0.165	306		To be published
6WTM		APO	X-RAY	1.85 Å	0.252	0.208	306		10.1038/s41467-020-18096-3
7BRO		APO	X-RAY	2.00 Å	0.259	0.226	307		10.1038/s41467-020-18233-x
5R7Y	JFM	Holo	X-RAY	1.65 Å	0.237	0.179	306	Non-covalent fragment	To be published
5R7Z	HWH	Holo	X-RAY	1.59 Å	0.233	0.19	306	Non-covalent fragment	To be published
5RE4	SZY	Holo	X-RAY	1.88 Å	0.266	0.199	306	Non-covalent fragment	To be published
5R80	RZG	Holo	X-RAY	1.93 Å	0.235	0.173	306	Non-covalent fragment	To be published
5RGG	NZD	Holo	X-RAY	2.26 Å	0.216	0.167	306	Surface fragment	To be published
5RE5	T0J	Holo	X-RAY	2.07 Å	0.265	0.181	306	Surface fragment	To be published
5RE6	O0S	Holo	X-RAY	1.87 Å	0.251	0.186	306	Surface fragment	To be published
5R81	RZJ	Holo	X-RAY	1.95 Å	0.249	0.182	306	Non-covalent fragment	To be published
5R82	RZS	Holo	X-RAY	1.31 Å	0.212	0.18	306	Non-covalent fragment	To be published
5RE7	T0S	Holo	X-RAY	1.79 Å	0.225	0.167	306	Surface fragment	To be published
5RE8	T0V	Holo	X-RAY	1.81 Å	0.248	0.19	306	Surface fragment	To be published
5RE9	LPZ	Holo	X-RAY	1.72 Å	0.225	0.167	306	Non-covalent fragment	To be published
5REA	JGP	Holo	X-RAY	1.63 Å	0.228	0.185	306	Surface fragment	To be published
5REB	T0Y	Holo	X-RAY	1.68 Å	0.224	0.175	306	Non-covalent fragment	To be published
5REC	T1J	Holo	X-RAY	1.73 Å	0.237	0.183	306	Surface fragment	To be published
5RGH	U0M	Holo	X-RAY	1.70 Å	0.208	0.165	306	Non-covalent fragment	To be published
5RGI	U0P	Holo	X-RAY	1.57 Å	0.212	0.17	306	Non-covalent fragment	To be published
5RED	JJG	Holo	X-RAY	1.47 Å	0.211	0.181	306	Surface fragment	To be published
5RGJ	U0S	Holo	X-RAY	1.34 Å	0.206	0.176	306	Surface fragment	To be published
5RGK	U0V	Holo	X-RAY	1.43 Å	0.21	0.174	306	Non-covalent fragment	To be published
5R83	K0G	Holo	X-RAY	1.58 Å	0.215	0.176	306	Non-covalent fragment	To be published
5REE	T1M	Holo	X-RAY	1.77 Å	0.242	0.183	306	Surface fragment	To be published
5REF	6SU	Holo	X-RAY	1.61 Å	0.246	0.198	306	Surface fragment	To be published
5REG	LWA	Holo	X-RAY	1.67 Å	0.227	0.179	306	Surface fragment	To be published
5REH	AWP	Holo	X-RAY	1.80 Å	0.257	0.187	306	Non-covalent fragment	To be published
5REI	T1S	Holo	X-RAY	1.82 Å	0.24	0.183	306	Surface fragment	To be published
5R84	GWS	Holo	X-RAY	1.83 Å	0.293	0.217	306	Non-covalent fragment	To be published
5REJ	T1V	Holo	X-RAY	1.72 Å	0.24	0.19	306	Covalent fragment	To be published
5REK	T1Y	Holo	X-RAY	1.74 Å	0.23	0.183	306	Covalent fragment	To be published
5REL	T2G	Holo	X-RAY	1.62 Å	0.22	0.182	306	Covalent fragment	To be published
5RGL	U0Y	Holo	X-RAY	1.76 Å	0.229	0.18	306	Covalent fragment	To be published
5RGM	U1D	Holo	X-RAY	2.04 Å	0.224	0.174	306	Covalent fragment	To be published
5RGN	U1A	Holo	X-RAY	1.86 Å	0.233	0.184	306	Covalent fragment	To be published
5REM	T2J	Holo	X-RAY	1.96 Å	0.246	0.175	306	Covalent fragment	To be published
5RGO	U1G	Holo	X-RAY	1.74 Å	0.217	0.175	306	Covalent fragment	To be published
5REN	T2V	Holo	X-RAY	2.15 Å	0.278	0.174	306	Covalent fragment	To be published
5REO	T2Y	Holo	X-RAY	1.88 Å	0.227	0.168	306	Covalent fragment	To be published
5REP	T3G	Holo	X-RAY	1.81 Å	0.231	0.178	306	Covalent fragment	To be published
5RER	T3J	Holo	X-RAY	1.88 Å	0.253	0.187	306	Covalent fragment	To be published
5RES	T3V	Holo	X-RAY	1.65 Å	0.226	0.181	306	Covalent fragment	To be published
5RET	T47	Holo	X-RAY	1.68 Å	0.222	0.182	306	Covalent fragment	To be published
5RGP	U1M	Holo	X-RAY	2.07 Å	0.202	0.161	306	Covalent fragment	To be published
5REU	T4D	Holo	X-RAY	1.69 Å	0.232	0.183	306	Covalent fragment	To be published
5REV	T4J	Holo	X-RAY	1.60 Å	0.222	0.176	306	Covalent fragment	To be published
5REW	T4M	Holo	X-RAY	1.55 Å	0.224	0.185	306	Covalent fragment	To be published
5REX	T4V	Holo	X-RAY	2.07 Å	0.251	0.175	306	Covalent fragment	To be published
5REY	T4Y	Holo	X-RAY	1.96 Å	0.274	0.196	306	Covalent fragment	To be published
5REZ	T54	Holo	X-RAY	1.79 Å	0.272	0.202	306	Non-covalent fragment	To be published
5RF0	T5D	Holo	X-RAY	1.65 Å	0.226	0.181	306	Between Domain I and II	To be published
5RF1	T5G	Holo	X-RAY	1.73 Å	0.236	0.186	306	Non-covalent fragment	To be published
5RG1	T9J	Holo	X-RAY	1.65 Å	0.215	0.172	306	Non-covalent fragment	To be published
5RG2	T9M	Holo	X-RAY	1.63 Å	0.228	0.183	306	Covalent fragment	To be published
5RG3	T9P	Holo	X-RAY	1.58 Å	0.215	0.175	306	Covalent fragment	To be published
5RF2	HVB	Holo	X-RAY	1.53 Å	0.222	0.182	306	Non-covalent fragment	To be published
5RF3	T5V	Holo	X-RAY	1.50 Å	0.221	0.185	306	Non-covalent fragment	To be published
5RF4	T5Y	Holo	X-RAY	1.61 Å	0.225	0.18	306	Surface fragment	To be published
5RF5	HV2	Holo	X-RAY	1.74 Å	0.231	0.178	306	Surface fragment	To be published
5RF6	NTG	Holo	X-RAY	1.45 Å	0.217	0.181	306	Non-covalent fragment	To be published
5RGQ	U1V	Holo	X-RAY	2.15 Å	0.225	0.18	306	Surface fragment	To be published
5RF7	T67	Holo	X-RAY	1.54 Å	0.217	0.18	306	Non-covalent fragment	To be published
5RGR	K1G	Holo	X-RAY	1.41 Å	0.2	0.173	306	Surface fragment	To be published
5RF8	SFY	Holo	X-RAY	1.44 Å	0.213	0.177	306	Surface fragment	To be published
5RF9	S7D	Holo	X-RAY	1.43 Å	0.215	0.182	306	Surface fragment	To be published
5RGS	S7V	Holo	X-RAY	1.72 Å	0.231	0.182	306	Surface fragment	To be published
5RFA	JGY	Holo	X-RAY	1.52 Å	0.215	0.177	306	Between Domain I and II	To be published
5RFB	K3S	Holo	X-RAY	1.48 Å	0.224	0.183	306	Surface fragment	To be published
5RFC	K1Y	Holo	X-RAY	1.40 Å	0.213	0.179	306	Surface fragment	To be published
5RFD	T6J	Holo	X-RAY	1.41 Å	0.211	0.178	306	Surface fragment	To be published
5RFE	JGG	Holo	X-RAY	1.46 Å	0.214	0.177	306	Non-covalent fragment	To be published
5RFF	T6M	Holo	X-RAY	1.78 Å	0.247	0.192	306	Covalent fragment	To be published
5RFG	T6V	Holo	X-RAY	2.32 Å	0.306	0.212	306	Covalent fragment	To be published
5RFH	T6Y	Holo	X-RAY	1.58 Å	0.237	0.189	306	Covalent fragment	To be published
5RFI	T71	Holo	X-RAY	1.69 Å	0.242	0.193	306	Covalent fragment	To be published
5RFJ	T7A	Holo	X-RAY	1.80 Å	0.241	0.186	306	Covalent fragment	To be published
5RFK	T7D	Holo	X-RAY	1.75 Å	0.235	0.188	306	Covalent fragment	To be published
5RFL	T7G	Holo	X-RAY	1.64 Å	0.225	0.184	306	Covalent fragment	To be published
5RFM	T7J	Holo	X-RAY	2.06 Å	0.257	0.178	306	Covalent fragment	To be published
5RFN	T7P	Holo	X-RAY	1.80 Å	0.239	0.186	306	Covalent fragment	To be published
5RFO	T7S	Holo	X-RAY	1.83 Å	0.278	0.205	306	Covalent fragment	To be published
5RFP	T7V	Holo	X-RAY	2.03 Å	0.297	0.207	306	Covalent fragment	To be published
5RFQ	T7Y	Holo	X-RAY	1.76 Å	0.227	0.18	306	Covalent fragment	To be published
5RFR	T81	Holo	X-RAY	1.71 Å	0.238	0.185	306	Covalent fragment	To be published
5RFS	T84	Holo	X-RAY	1.70 Å	0.233	0.187	306	Covalent fragment	To be published
5RFT	T8A	Holo	X-RAY	1.58 Å	0.237	0.195	306	Covalent fragment	To be published
5RFU	T8D	Holo	X-RAY	1.53 Å	0.21	0.175	306	Covalent fragment	To be published
5RFV	T8J	Holo	X-RAY	1.48 Å	0.224	0.187	306	Covalent fragment	To be published
5RFW	T8M	Holo	X-RAY	1.43 Å	0.223	0.19	306	Covalent fragment	To be published
5RFX	T8P	Holo	X-RAY	1.55 Å	0.216	0.184	306	Covalent fragment	To be published
5RFY	T8S	Holo	X-RAY	1.90 Å	0.277	0.21	306	Covalent fragment	To be published
5RFZ	T8V	Holo	X-RAY	1.68 Å	0.227	0.181	306	Covalent fragment	To be published
5RG0	T8Y	Holo	X-RAY	1.72 Å	0.236	0.188	306	Covalent fragment	To be published
5RHE	UPD	Holo	X-RAY	1.56 Å	0.216	0.179	306	Covalent fragment	To be published
5RHB	USD	Holo	X-RAY	1.43 Å	0.207	0.176	306	Covalent fragment	To be published
5RHC	USA	Holo	X-RAY	1.58 Å	0.217	0.181	306	Covalent fragment	To be published
5RHD	US7	Holo	X-RAY	1.57 Å	0.206	0.172	306	Non-covalent fragment	To be published
5RGT	UHS	HOLO	X-RAY	2.22 Å	0.271	0.226	306	non-covalent compound panda	To be published
5RGU	UGD	HOLO	X-RAY	2.11 Å	0.238	0.178	306	non-covalent compound panda	To be published
5RGV	UGG	HOLO	X-RAY	1.82 Å	0.232	0.187	306	non-covalent fragment panda	To be published
5RGW	UGM	HOLO	X-RAY	1.43 Å	0.203	0.18	306	non-covalent fragment panda	To be published
5RGX	UGP	HOLO	X-RAY	1.69 Å	0.218	0.182	306	non-covalent fragment panda	To be published
5RGY	UGS	HOLO	X-RAY	1.98 Å	0.246	0.195	306	non-covalent fragment panda	To be published
5RGZ	UH1	HOLO	X-RAY	1.52 Å	0.209	0.18	306	non-covalent fragment panda	To be published
5RH0	UH4	HOLO	X-RAY	1.92 Å	0.24	0.195	306	non-covalent fragment panda	To be published
5RH1	UGV	HOLO	X-RAY	1.96 Å	0.243	0.184	306	non-covalent fragment panda	To be published
5RH2	UH7	HOLO	X-RAY	1.83 Å	0.23	0.182	306	non-covalent fragment panda	To be published
5RH4	UHG	HOLO	X-RAY	1.34 Å	0.205	0.186	306	surface fragment panda	To be published
5RH5	UHV	HOLO	X-RAY	1.72 Å	0.223	0.186	306	non-covalent compound panda	To be published
5RH6	UHY	HOLO	X-RAY	1.60 Å	0.217	0.184	306	non-covalent compound panda	To be published
5RH7	UJ1	HOLO	X-RAY	1.71 Å	0.22	0.185	306	non-covalent compound panda	To be published
5RHF	UPJ	HOLO	X-RAY	1.76 Å	0.228	0.175	306	covalent fragment panda	10.1038/s41467-020-18709-w
5RH8	UHM	HOLO	X-RAY	1.81 Å	0.221	0.177	306	non-covalent fragment panda	To be published
5RH9	UJ4	HOLO	X-RAY	1.91 Å	0.225	0.172	306	non-covalent compound panda	To be published
5RHA	T8M	HOLO	X-RAY	1.51 Å	0.209	0.173	306	covalent fragment panda	To be published
5RL0	VEG	HOLO	X-RAY	1.69 Å	0.214	0.177	306	non-covalent compound	To be published
5RL5	VEJ	HOLO	X-RAY	1.65 Å	0.21	0.182	306	non-covalent compound	To be published
5RL2	VEM	HOLO	X-RAY	1.48 Å	0.2	0.178	306	non-covalent compound	To be published
5RL3	VEP	HOLO	X-RAY	1.51 Å	0.205	0.177	306	non-covalent compound	To be published
5RL4	VEV	HOLO	X-RAY	1.53 Å	0.205	0.179	306	non-covalent compound	To be published
5RL5	VEY	HOLO	X-RAY	1.58 Å	0.217	0.184	306	non-covalent compound	To be published
6WTK	UED	Holo	X-RAY	2.00 Å	0.255	0.206	306	Covalent compound	To be published
6WTJ	K36	Holo	X-RAY	1.90 Å	0.235	0.199	306	Covalent compound	To be published
7C8T	NOL	Holo	X-RAY	2.05 Å	0.243	0.189	306	Covalent compound	To be published
7C8R	TG3	Holo	X-RAY	2.30 Å	0.261	0.197	306	Covalent compound	To be published
6WTT	K36/UCS	Holo	X-RAY	2.15 Å	0.3	0.214	310	Covalent compound	10.1038/s41422-020-0356-z	IC50 = 0.030
6XMK	QYS	Holo	X-RAY	1.70 Å	0.212	0.179	309	Covalent compound	To be published
6XHM	V2M	Holo	X-RAY	1.41 Å	0.21	0.191	306	Covalent compound	10.1021/acs.jmedchem.0c01063	IC50 = 0.0069
6WNP	U5G	Holo	X-RAY	1.44 Å	0.196	0.181	306	Covalent compound	To be published
7BRR	K36	Holo	X-RAY	1.40 Å	0.197	0.184	307	Covalent compound	To be published
7BRP	HU5	Holo	X-RAY	1.80 Å	0.24	0.216	307	Covalent compound	To be published
6XA4	Inhibitor UAW241	Holo	X-RAY	1.65 Å	0.239	0.198	308	Covalent compound	To be published
6XBI	Inhibitor UAW248	Holo	X-RAY	1.70 Å	0.217	0.173	308	Covalent compound	To be published
6XBH	Inhibitor UAW247	Holo	X-RAY	1.60 Å	0.221	0.173	308	Covalent compound	To be published
6XBG	Inhibitor UAW246	Holo	X-RAY	1.45 Å	0.206	0.181	308	Covalent compound	To be published
6XFN	Inhibitor UAW243	Holo	X-RAY	1.70 Å	0.228	0.195	308	Covalent compound	To be published
6Y2G	O6K	Holo	X-RAY	2.20 Å	0.247	0.186	306	Covalent compound	10.1126/science.abb3405	IC50 = 0.67
7BUY	JRY	Holo	X-RAY	1.60 Å	0.201	0.179	306	Covalent compound	10.1038/s41594-020-0440-6
7C8U	K36	Holo	X-RAY	2.35 Å	0.273	0.211	306	Covalent compound	To be published
6M0K	FJC	Holo	X-RAY	1.50 Å	0.193	0.179	304	Covalent compound	10.1126/science.abb4489	IC50 = 0.040
6LU7		Holo	X-RAY	2.16 Å	0.235	0.202	306	Covalent compound	10.1038/s41586-020-2223-y
6LZE	FHR	Holo	X-RAY	1.50 Å	0.199	0.176	303	Covalent compound	10.1126/science.abb4489	IC50 = 0.053
6Y2F	O6K	Holo	X-RAY	1.95 Å	0.219	0.178	306	Covalent compound	10.1126/science.abb3405	IC50 = 0.67
7BQY	N3	Holo	X-RAY	1.70 Å	0.226	0.195	306	Covalent compound	10.1038/s41586-020-2223-y
6XQT	NNA	Holo	X-RAY	2.30 Å	0.277	0.225	306	Covalent compound	To be published
6XQS	SV6	Holo	X-RAY	1.90 Å	0.204	0.171	306	Covalent compound	To be published
6XQU	U5G	Holo	X-RAY	2.20 Å	0.234	0.176	306	Covalent compound	To be published
6Z2E	Q5T	Holo	X-RAY	1.70 Å	0.243	0.192	306	Covalent compound	To be published
6XR3	V7G	Holo	X-RAY	1.45 Å	0.187	0.143	306	Covalent compound	To be published
7AKU	Calpeptin	Holo	X-RAY	2.50 Å	0.235	0.182	305	Covalent compound	To be published
7D1M		Holo	X-RAY	1.35 Å	0.157	0.117	307	Covalent compound	To be published
7D3I	GQU	Holo	X-RAY	2.00 Å	0.209	0.166	306	Covalent compound	To be published
7K6D	Telaprevir	Holo	X-RAY	1.48 Å	0.215	0.185	306	Covalent compound	To be published
7K6E	Telaprevir	Holo	X-RAY	1.63 Å	0.245	0.214	306	Covalent compound	To be published
7K40	Boceprevir	Holo	X-RAY	1.35 Å	0.192	0.17	306	Covalent compound	To be published
7D1O	NNA	Holo	X-RAY	1.78 Å	0.248	0.223	306	Covalent compound	To be published
7CBT	K36	Holo	X-RAY	2.35 Å	0.292	0.209	333	Covalent compound	To be published
7C6S	Boceprevir	Holo	X-RAY	1.60 Å	0.222	0.207	306	Covalent compound	10.1038/s41467-020-18233-x
7C6U	K36	Holo	X-RAY	2.00 Å	0.251	0.241	306	Covalent compound	10.1038/s41467-020-18233-x
7K40	Boceprevir	Holo	X-RAY	1.35 Å	0.192	0.17	306	Covalent compound	To be published
7JKV	V7G	Holo	X-RAY	1.25 Å	0.177	0.145	307	Covalent compound	To be published
7JYC	NNA	Holo	X-RAY	1.79 Å	0.212	0.175	306	Covalent compound	To be published
6ZRT	Telaprevir	Holo	X-RAY	2.10 Å	0.237	0.199	306	Covalent compound	To be published
6ZRU	Boceprevir	Holo	X-RAY	2.10 Å	0.215	0.188	306	Covalent compound	To be published
7COM	Boceprevir	Holo	X-RAY	2.25 Å	0.246	0.198	306	Covalent compound	To be published
7C7P	Telaprevir	Holo	X-RAY	1.74 Å	0.216	0.174	306	Covalent compound	To be published
7LZX	YMG	HOLO	X-RAY	1.65 Å	0.214	0.175	309	Covalent compound	To be published
7JT7	TG3	HOLO	X-RAY	1.94 Å	0.225	0.174	306	Covalent compound	10.1038/s41467-021-22362-2	IC50 = 0.151
7JSU	UED	HOLO	X-RAY	1.83 Å	0.203	0.169	306	Covalent compound	10.1038/s41467-021-22362-2
7JW8	TG3	HOLO	X-RAY	1.84 Å	0.227	0.183	306	Covalent compound	10.1038/s41467-021-22362-2	IC50 = 0.151
7BE7	ALD/PRD_001210	HOLO	X-RAY	1.68 Å	0.201	0.177	306	Covalent compound	To be published
7NBS	Telaprevir	HOLO	X-RAY	1.70 Å	0.256	0.206	306	Covalent compound	To be published
7NBY	U88	HOLO	X-RAY	1.93 Å	0.198	0.174	306	Covalent compound	To be published
7NBR	U5G	HOLO	X-RAY	2.40 Å	0.269	0.18	306	Covalent compound	To be published
7LKT	Y7M	HOLO	X-RAY	1.50 Å	0.205	0.178	309	Covalent compound	To be published
7NF5	ALD	HOLO	X-RAY	1.94 Å	0.225	0.182	306	Covalent compound	To be published
7NG3	ALD	HOLO	X-RAY	1.80 Å	0.215	0.179	306	Covalent compound	To be published
7NG6	ALD	HOLO	X-RAY	1.87 Å	0.208	0.162	306	Covalent compound	To be published
7LZY	YMJ	HOLO	X-RAY	1.85 Å	0.223	0.176	309	Covalent compound	To be published
7LZZ	YMS	HOLO	X-RAY	2.00 Å	0.229	0.172	309	Covalent compound	To be published
7LZT	YMY	HOLO	X-RAY	1.55 Å	0.197	0.168	309	Covalent compound	To be published
7M04	YLV	HOLO	X-RAY	1.75 Å	0.223	0.18	309	Covalent compound	To be published
7M02	YL7	HOLO	X-RAY	1.80 Å	0.241	0.181	309	Covalent compound	To be published
7M03	YLD/YLJ	HOLO	X-RAY	2.00 Å	0.249	0.183	309	Covalent compound	To be published
7M00	YKA	HOLO	X-RAY	2.00 Å	0.265	0.211	309	Covalent compound	To be published
7M01	YKV/YKS	HOLO	X-RAY	1.65 Å	0.224	0.178	309	Covalent compound	To be published
7LYH	YHJ	HOLO	X-RAY	1.90 Å	0.222	0.18	306	Covalent compound	To be published
7LYI	YHI	HOLO	X-RAY	1.90 Å	0.217	0.2	308	Covalent compound	To be published
7BGP	ALD	HOLO	X-RAY	1.68 Å	0.201	0.17	306	Covalent compound	To be published
7LKU	Y4D	HOLO	X-RAY	1.65 Å	0.211	0.177	309	Covalent compound	To be published
7LKW	Y8S	HOLO	X-RAY	1.70 Å	0.227	0.186	309	Covalent compound	To be published
7LKV	Y4J	HOLO	X-RAY	1.55 Å	0.208	0.176	309	Covalent compound	To be published
7LKR	Y4D	HOLO	X-RAY	1.65 Å	0.219	0.18	309	Covalent compound	To be published
7LKS	Y7G	HOLO	X-RAY	1.70 Å	0.221	0.183	309	Covalent compound	To be published
7LKX	Y51	HOLO	X-RAY	1.60 Å	0.212	0.184	309	Covalent compound	To be published
7JPZ	GHX	HOLO	X-RAY	1.60 Å	0.241	0.206	306	Covalent compound	10.1002/cmdc.202000924	IC50 = 0.1
7JQ0	VHV	HOLO	X-RAY	1.65 Å	0.227	0.197	306	Covalent compound	10.1002/cmdc.202000924	IC50 = 0.0085
7JQ1	VHJ	HOLO	X-RAY	1.65 Å	0.298	0.247	306	Covalent compound	10.1002/cmdc.202000924	IC50 = 0.015
7JQ4	XM2	HOLO	X-RAY	1.65 Å	0.238	0.207	306	Covalent compound	10.1002/cmdc.202000924
7JQ5	NOL	HOLO	X-RAY	1.90 Å	0.329	0.26	306	Covalent compound	10.1002/cmdc.202000924	IC50 = 0.105
7JQ2	VHM	HOLO	X-RAY	1.40 Å	0.214	0.158	306	Covalent compound	10.1002/cmdc.202000924	IC50 = 0.033
7JQ3	VHP	HOLO	X-RAY	2.10 Å	0.254	0.207	306	Covalent compound	10.1002/cmdc.202000924
7LZU	YKM/YKP	HOLO	X-RAY	1.60 Å	0.201	0.178	309	Covalent compound	To be published
7LB7	TELAPREVIR	HOLO	X-RAY	2.00 Å	0.225	0.204	306	Covalent compound	To be published
7B3E	MYC	HOLO	X-RAY	1.77 Å	0.204	0.171	306	covalent compound (flavonoide)	To be published
7K0F	VR4	HOLO	X-RAY	1.65 Å	0.225	0.18	309	Covalent compound	To be published
7D1O	NNA	HOLO	X-RAY	1.78 Å	0.248	0.223	306	Covalent compound	10.1038/s41392-021-00468-9
7C8B	FL6	HOLO	X-RAY	2.20 Å	0.23	0.177	306	covalent peptide panda	To be published
6WTK	UED	HOLO	X-RAY	2.00 Å	0.255	0.206	306	Covalent compound	10.1038/s41467-020-18096-2	IC50 = 0.40
6WTJ	K36	HOLO	X-RAY	1.90 Å	0.235	0.199	306	Covalent compound	10.1038/s41467-020-18096-4	IC50 = 0.19
6WNP	U5G	HOLO	X-RAY	1.44 Å	0.196	0.181	306	Covalent compound	To be published
7LZV	YLM	HOLO	X-RAY	1.60 Å	0.212	0.185	309	Covalent compound	To be published
7LZW	YLM	HOLO	X-RAY	2.20 Å	0.258	0.183	309	Covalent compound	To be published
6M2N	3WL	Holo	X-RAY	2.20 Å	0.254	0.225	306	Non-covalent compound (flavonoide)	To be published
6W79	X77	Holo	X-RAY	1.46 Å	0.177	0.156	306	Non-covalent compound	To be published
7JU7	Masitinib	Holo	X-RAY	1.60 Å	0.192	0.169	306	Non-covalent compound	To be published
6W63	X77	Holo	X-RAY	2.10 Å	0.221	0.15	306	Peptedimimetic non-covenlent compound	To be published
7LTJ	YD1	HOLO	X-RAY	1.80 Å	0.192	0.162	306	non-covalent small molecule	To be published
7L14	XFD	HOLO	X-RAY	1.80 Å	0.204	0.176	306	non-covalent compound	https://doi.org/10.1021/acscentsci.1c00039
7L12	XF4	HOLO	X-RAY	1.80 Å	0.249	0.191	306	non-covalent compound	https://doi.org/10.1021/acscentsci.1c00039	EC50 = 0.128
7L13	XF7	HOLO	X-RAY	2.17 Å	0.248	0.197	306	non-covalent compound	https://doi.org/10.1021/acscentsci.1c00039	EC50 = 0.018
7L10	XEY	HOLO	X-RAY	1.63 Å	0.251	0.224	306	non-covalent compound	https://doi.org/10.1021/acscentsci.1c00039
7L11	XF1	HOLO	X-RAY	1.80 Å	0.232	0.205	306	non-covalent compound	https://doi.org/10.1021/acscentsci.1c00039	EC50 = 0.14
7AQE	RV5	HOLO	X-RAY	1.39 Å	0.223	0.197	306	non-covalent compound	10.1126/science.abf7945
7CA8	FNO	HOLO	X-RAY	2.45 Å	0.279	0.23	298	non-covalent small molecule (flavonoide)	10.1016/j.scib.2020.10.018
7L0D	0EN	HOLO	X-RAY	2.39 Å	0.261	0.201	306	non-covalent compound	10.3390/v13020174
7L5D	XNJ	HOLO	X-RAY	1.58 Å	0.201	0.177	306	non-covalent compound	To be published
7KX5	X7V	HOLO	X-RAY	2.60 Å	0.279	0.21	306	non-covalent compound	To be published
7AQJ	S7H	HOLO	X-RAY	2.59 Å	0.26	0.217	306	non-covalent compound	10.1126/science.abf7945
7AVD	S1W	HOLO	X-RAY	1.80 Å	0.239	0.194	306	non-covalent compound	10.1126/science.abf7945
7AWU	S8B	HOLO	X-RAY	2.07 Å	0.258	0.215	306	non-covalent compound	10.1126/science.abf7945
7A1U	FUA	HOLO	X-RAY	1.67 Å	0.204	0.173	306	non-covalent compound	10.1126/science.abf7945
7ANS	RNW	HOLO	X-RAY	1.70 Å	0.211	0.183	306	non-covalent compound	10.1126/science.abf7945
7AP6	RQN	HOLO	X-RAY	1.78 Å	0.237	0.198	306	non-covalent compound	10.1126/science.abf7945	IC50 = 38.24
7LDX	R9V	HOLO	X-RAY	2.23 Å	0.273	0.242	309	allosteric compound	To be published
7APH	RT2	HOLO	X-RAY	1.65 Å	0.266	0.234	306	allosteric compound	10.1126/science.abf7945
7AXM	93J	HOLO	X-RAY	1.40 Å	0.209	0.143	306	allosteric compound	10.1126/science.abf7945	EC50 = 1.25
7AWS	S8E	HOLO	X-RAY	1.81 Å	0.238	0.201	306	allosteric compound	10.1126/science.abf7945
7AY7	S8T	HOLO	X-RAY	1.55 Å	0.195	0.166	306	allosteric compound	10.1126/science.abf7945
7ABU	R6Q	HOLO	X-RAY	1.60 Å	0.215	0.177	306	allosteric compound	10.1126/science.abf7945
7AGA	LZE	HOLO	X-RAY	1.68 Å	0.223	0.186	306	allosteric compound	10.1126/science.abf7945
7AMJ	RMZ	HOLO	X-RAY	1.59 Å	0.21	0.173	306	allosteric compound	10.1126/science.abf7945
7AXO	QCP	HOLO	X-RAY	1.65 Å	0.201	0.168	306	allosteric compound	10.1126/science.abf7945
7AX6	S8H	HOLO	X-RAY	1.95 Å	0.248	0.187	306	allosteric compound	10.1126/science.abf7945
7AWW	CLU	HOLO	X-RAY	1.65 Å	0.22	0.184	306	allosteric compound	10.1126/science.abf7945
7AWR	S7W	HOLO	X-RAY	1.34 Å	0.192	0.152	306	allosteric compound	10.1126/science.abf7945

## Sheet: Table S4
Table S4. Statistical validation of classification machine learning models.
Model	Calibrated	Calibrated-threshold	Bal-ACC	Se	Sp	AUC	MCC	Precision	F1-score	PPV	NPV	Kappa
ECFP4_RF	uncalibrated		0.79	0.62	0.96	0.79	0.65	0.85	0.71	0.85	0.88	0.63
ECFP4_SVM	uncalibrated		0.78	0.61	0.94	0.78	0.6	0.79	0.69	0.79	0.87	0.6
ECFP4_LGB	uncalibrated		0.8	0.78	0.83	0.8	0.57	0.61	0.68	0.61	0.92	0.56
ECFP4_RF	calibrated	0.3	0.81	0.72	0.9	0.81	0.62	0.71	0.72	0.71	0.9	0.62
ECFP4_SVM	calibrated	0.32	0.81	0.73	0.88	0.81	0.6	0.68	0.7	0.68	0.9	0.6
ECFP4_LGB	calibrated	0.5	0.81	0.78	0.83	0.81	0.57	0.61	0.69	0.61	0.92	0.56
ECFP4_RF	uncalibrated_external_set		0.83	0.7	0.96	0.83	0.71	0.86	0.77	0.86	0.9	0.71
ECFP4_SVM	uncalibrated_external_set		0.79	0.65	0.93	0.79	0.62	0.76	0.7	0.76	0.89	0.61
ECFP4_LGB	uncalibrated_external_set		0.82	0.8	0.84	0.82	0.6	0.63	0.71	0.63	0.92	0.59
ECFP4_RF	calibrated_external_set	0.3	0.83	0.74	0.92	0.83	0.66	0.76	0.75	0.76	0.91	0.66
ECFP4_SVM	calibrated_external_set	0.32	0.8	0.75	0.86	0.8	0.58	0.65	0.69	0.65	0.91	0.58
ECFP4_LGB	calibrated_external_set	0.5	0.82	0.8	0.84	0.82	0.6	0.63	0.71	0.63	0.92	0.59
